# Supplementary material for: Chitinase Gene FoChi20 in Fusarium oxysporum Reduces Its Pathogenicity and Improves Disease Resistance in Cotton
Source: Int J Mol Sci. 2024 Aug 4;25(15):8517. doi: 10.3390/ijms25158517 (PMC11312659; doi:10.3390/ijms25158517)
Supplement: Supplementary file 1 [file ijms-25-08517-s001.zip]

Archive with 2 entries (2 files):
- Supplement Table S1 Primer sequences.xlsx
- Supplement Table S2 Genome-wide characterization of the FoChi gene.xlsx
