# Supplementary material for: Chitinase Gene FoChi20 in Fusarium oxysporum Reduces Its Pathogenicity and Improves Disease Resistance in Cotton
Source: Int J Mol Sci. 2024 Aug 4;25(15):8517. doi: 10.3390/ijms25158517 (PMC11312659; doi:10.3390/ijms25158517)
Supplement: Supplementary file 1 [file ijms-25-08517-s001.zip › Supplement Table S1 Primer sequences.xlsx]

## Sheet: Sheet1
Table S1 Primer sequences
Gene name	Primer sequence (5′–3′)	Destination
β-tubulin-F	CGTCTAGAGGTACCCATACCGGCA	RT-qPCR
β-tubulin-R	GCTCTAGACTGCTTTCTGGCAGACC	RT-qPCR
FOTG_03984-F	ATCCTCTCCGCTCCCGTT	RT-qPCR
FOTG_03984-R	AAGACGTTGACGCCCAGG	RT-qPCR
FOTG_05711-F	GAATACTCGCGGTCCCGG	RT-qPCR
FOTG_05711-R	GCAGCCCAGTGACGACAT	RT-qPCR
FOTG_07229-F	CGACCCTCCCGCGAATAC	RT-qPCR
FOTG_07229-R	TGGGCGATCGTAGGGTGA	RT-qPCR
FOTG_08914-F	CGAAATGAGCACGCGACG	RT-qPCR
FOTG_08914-R	GTTCCTTGTTCGCGGGGA	RT-qPCR
FOTG_12966-F	CGCAGTCGCAGGAAGTCA	RT-qPCR
FOTG_12966-R	AGACCGATCATGCTGGCG	RT-qPCR
FOTG_12983-F	CTGGGCAATCCTCGGTGG	RT-qPCR
FOTG_12983-R	TGGAGACAGGGACGACGT	RT-qPCR
FOTG_14235-F	GCTGAGCTCGCACGAGAA	RT-qPCR
FOTG_14235-R	CTGCTGCTTCCACTCGCT	RT-qPCR
FOTG_14241-F	CGCTTCACAGCCTGGTGA	RT-qPCR
FOTG_14241-R	CGTGGTCGCCGATAGCAT	RT-qPCR
FOTG_15270-F	ATCCTCGTGCGCTATGGC	RT-qPCR
FOTG_15270-R	AACTTGGCGGTCGCTCTG	RT-qPCR
FOTG_17523-F	CGGTATCGCGATGGGCTT	RT-qPCR
FOTG_17523-R	CGGCCTTCTTCCACAGCA	RT-qPCR
UBQ7-F	GAAGGCATTCCACCTGACCAAC	RT-qPCR
UBQ7-R	CTTGACCTTCTTCTTCTTGTGCTTG	RT-qPCR
Fochi20-F	CTGGAATCTGATGGCCTACGA	PCR
Fochi20-R	TCTCCCACCACATTGCACCT	PCR
Fov1-Eg-F	CCACTGTGAGTACTCTCCTCG	RT-qPCR
Fov1-Eg-R	CCCAGGCGTACTTGAAGGAAC	RT-qPCR
Fochi20-qPCR-F	TCCCATTTCCACGCCTTACCG	RT-qPCR
Fochi20-qPCR-R	CGGTCATTGGCCGATGTC	RT-qPCR
FoChi8-F	TGCCTATGTCAAGCAATG	RT-qPCR
FoChi8-R	GTTTAACCAAAAGAAAGATG	RT-qPCR
FoChi12-F	GTCTTGATCCTCCTCTGGG	RT-qPCR
FoChi12-R	GCGACGGATGATGACTTT	RT-qPCR
FoChi16-F	ACGTGCCGAGCGGTTAAA	RT-qPCR
FoChi16-R	GCCGTGTTGTGGTTGCAG	RT-qPCR
FoChi17-F	GCGGCAATTCTAAATCCG	RT-qPCR
FoChi17-R	CTGGGCTCCAAAGGTCAT	RT-qPCR
FoChi18-F	TACGAGTTAGCCAAAGCC	RT-qPCR
FoChi18-R	TCAACATCATGGGTCAGC	RT-qPCR
FoChi20-F	GATTCCCCACCTTCAGCCC	RT-qPCR
FoChi20-R	ACCAGGTACAATGCCCAGC	RT-qPCR
FoChi22-F	GGTCGCCTACCTCCCTCA	RT-qPCR
FoChi22-R	GGGAGAGAAGAGGGGCCA	RT-qPCR
FoChi23-F	TAAGCGTTTGTGCTTGTG	RT-qPCR
FoChi23-R	GCTGCGGGTTTGATGACC	RT-qPCR
FoChi25-F	TGCCACCTCAATCAGTGCC	RT-qPCR
FoChi25-R	CGATGCCCGTTTGAAAGGA	RT-qPCR
GbPAL-F	TTCCGCTTTCCTACATTGCT	RT-qPCR
GbPAL-R	ACCATTGACAAGAGCCAACC	RT-qPCR
Gb4CL-F	CTCAATCAGGGTGGTGCTTT	RT-qPCR
Gb4CL-R	CACTGTCCCACATGAACCTG	RT-qPCR
GbC4H-F	AACCTGACACCCACAAACTTCC	RT-qPCR
GbC4H-R	CAACCTTGGCTTCCTCTTCG	RT-qPCR
GbCOI 1-F	ACGAGTCCCGAACGGTTG	RT-qPCR
GbCOI 1-R	CGGCGTTACGTACCCTCC	RT-qPCR
GbJAZ1-F	AGCCTCAAAAAGGAAGACCTCAAAC	RT-qPCR
GbJAZ1-R	TGGCTGCTCAATCACCATAGTAATC	RT-qPCR
GbPDF1.2-F	ACTCCAAGCATTCCCTCACC	RT-qPCR
GbPDF1.2-R	ACCAAGCAGACCCCATATCAG	RT-qPCR
GbPR1-F	AAGAATGTGGGTTAGTGAGAGGGT	RT-qPCR
GbPR1-R	ACCACTTGAGTATAATGCCCGC	RT-qPCR
GbPR5-F	AAGGAGTCCACCACAATCACCG	RT-qPCR
GbPR5-R	CTGGCACTGCTATGGCTCGTAT	RT-qPCR
GbNPR1-F	CTAGCTTGCGGAGGGATTGATACC	RT-qPCR
GbNPR1-R	GAGATGGCTGACCTGTCAAACTGC	RT-qPCR
GbWRKY70-F	TGGTGTGGAAAGAGATAATGGGTGG	RT-qPCR
GbWRKY70-R	TGCGGTGGGCAGAGTCCTTGAGT	RT-qPCR
