# Supplementary material for: Chitinase Gene FoChi20 in Fusarium oxysporum Reduces Its Pathogenicity and Improves Disease Resistance in Cotton
Source: Int J Mol Sci. 2024 Aug 4;25(15):8517. doi: 10.3390/ijms25158517 (PMC11312659; doi:10.3390/ijms25158517)
Supplement: Supplementary file 1 [file ijms-25-08517-s001.zip › Supplement Table S2 Genome-wide characterization of the FoChi gene.xlsx]

## Sheet: Sheet1
Table S2 Genome-wide characterization of the FoChi gene
Gene name	Sequence ID	Coding sequence (bp)	Number of Amino Acid (aa)	Molecular Weight (kD）	Theoretical pI	Gene Description	Subcellular location prediction
FoChi1	EXM12303	840	195	20.88	5.34	hypothetical protein	cytoplasm_nucleus
FoChi2	EXM12754	1281	279	30.34	4.93	hypothetical protein	nucleus
FoChi3	EXM13111	1074	1270	144.19	5.16	hypothetical protein	extracell
FoChi4	EXM13517	588	147	15.8	5.81	hypothetical protein	nucleus
FoChi5	EXM14161	3150	432	47.43	6.19	chitinase	extracell
FoChi6	EXM14490	2652	426	46.33	5.69	hypothetical protein	extracell
FoChi7	EXM14491	444	237	26.07	9.16	chitinase	mitochondrion
FoChi8	EXM14557	4005	1173	129.51	5.99	hypothetical protein	extracell
FoChi9	EXM15196	3813	201	22.4	5.42	chitinase	cytoplasm
FoChi10	EXM15426	1050	1017	112.94	5.67	hypothetical protein	extracell
FoChi11	EXM15436	882	510	57.01	8.43	hypothetical protein	cytoplasm
FoChi12	EXM15904	1299	249	27.35	5.08	hypothetical protein	extracell
FoChi13	EXM16585	1254	426	45.27	4.55	hypothetical protein	peroxisome
FoChi14	EXM16986	1281	415	45.02	6.22	chitinase	extracell
FoChi15	EXM17503	1200	883	94.5	8.65	hypothetical protein	extracell
FoChi16	EXM20420	1248	417	45.39	8.07	hypothetical protein	extracell
FoChi17	EXM21478	2121	1049	115.18	5.69	hypothetical protein	extracell
FoChi18	EXM21885	714	293	32.74	4.97	hypothetical protein	extracell
FoChi19	EXM26437	750	413	46.49	5.37	hypothetical protein	extracell
FoChi20	EXM26853	1533	399	44.61	5.16	chitinase	extracell
FoChi21	EXM27214	3522	349	38352.6	7.14	hypothetical protein	cytoskeleton
FoChi22	EXM28279	1242	706	77628.1	5.51	hypothetical protein	extracell
FoChi23	EXM30032	1194	1334	145833	5.5	hypothetical protein	extracell
FoChi24	EXM30269	606	357	38683.9	6.89	hypothetical protein	mitochondrion
FoChi25	EXM35646	3054	397	44983.7	5.35	hypothetical protein	Extracell
